# Supplementary material for: Campylobacter presence on Dutch broiler farms and associated risk factors
Source: Poult Sci. 2024 Feb 19;103(5):103568. doi: 10.1016/j.psj.2024.103568 (PMC11067780; doi:10.1016/j.psj.2024.103568)
Supplement: Supplementary file 1 [file mmc1.xlsx]

## Sheet: SM_T1
Table 1. Questions about farm characteristics
Vraag	Antwoord	Toelichting
Bedrijfsnaam
Naam pluimveehouder
Locatie
Datum afname enquête
Nevenwerkzaamheden naast de vleeskuikens	Dieren
	Landbouw
	Anders
Welke van de volgende diersoorten houdt u op dezelfde bedrijfslocatie als kuikens? (ook hobbymatig)	Rundvee
	Paarden
	Varkens
	Schapen
	Geiten
	Leghennen
	Kalkoenen
	Eenden
	Kwartels
	Ganzen
	Katten
	Honden
	Anders

## Sheet: SM_T2
Table 2. Questions about chicken house characteristics
Stal	Aantal dieren in stal (indien meerdere concepten, graag aangeven per concept)	Leeftijd van stal	Wat zijn de afmetingen van de stal [oppervlakte in m2]	Concept pluimvee in de stal	Welk type drinkers gebruikt u? (Meerdere keuzes mogelijk):
				a.regulier	a.nippels
				b.tragere groeiers	b.nippels met cup
				c.beide concepten	c.anders, namelijk:
1
2
3
4
5
6
7
8
9
10

## Sheet: SM_T3
Table 3. Log book
Gebeurtenissen	Datum	Datum	Datum	Datum	Datum	Datum	Datum
Buiten
Mestopslag vorige ronde in nabijheid van stal(len)
Grasmaaien rondom stal(len)
Uitrijden van mest op percelen naast stal(len)
Ploegen van percelen naast stal(len)
Maaien van percelen naast stal(len)
Spuiten van percelen naast stallen
Afvoer mest door transporteur
Aanvegen erfverharding
Onderhoud/reparatie buitenkant stal(len)
Ongedierte bestrijding om de stal(len)
Anders:
Voorlokaal
Met buitenschoeisel voorlokaal in
Deur voorlokaal heeft tijd open gestaan
Reparatie door externe(n) in voorlokaal
Tussentijds inbrengen van voerzakken/strooisel in voorlokaal
Huisdier (hond, kat) in voorlokaal
Bezoeker zonder bedrijfseigen schoeisel/overkleding in voorlokaal
Ongedierte in voorlokaal gezien (ratten, muizen)
Anders
Dierverblijf
Met buitenschoeisel dierverblijf in
Bezoeker zonder bedrijfseigen schoeisel/overkleding in dierverblijf
Naam bezoeker+opdracht/taak (DA vaccinatie/monitoring/visite, enz.)(voorlichter)
Bij uitladen: onvoldoende hygiene vangploeg
Reparatie door externe(n) in stal
Tussentijds inbrengen van stro/strooisel in stal
Ventilatie-alarm
Ongedierte in dierverblijf gezien (ratten, muizen)
Ongediertebestrijding
Anders

## Sheet: SM_T4
Table 4. Specific questions on the sample submission forms
Graag ontvangen we informatie over bepaalde gebeurtenissen zoals hieronder vermeld en de datum waarop de gebeurtenissen plaatsvond
Gebeurtenissen	Kies Ja/Nee	Zo ja, geef datum op.
		Indien op meerdere dagen van toepassing, dan graag allemaal vermelden
Grasmaaien rondom stal	Ja	Datum:
	Nee
Landbouwactiviteiten op percelen naast uw bedrijf/stal (b.v. maaien, ploegen, mestrijden, baggeren)	Ja	Datum en soort activiteit:
	Nee
Onderhoud/reparatie stal	Ja	Datum en toelichting:
	Nee
Bezoeker zonder bedrijfseigen schoeisel/overkleding in voorlokaal	Ja	Datum en toelichting:
	Nee
Bezoeker zonder bedrijfseigen schoeisel/overkleding in dierverblijf	Ja	Datum en toelichting:
	Nee

## Sheet: SM_T5
Table 5. Food Chain Information form (link below, last accessed October 2022)
https://view.officeapps.live.com/op/view.aspx?src=https%3A%2F%2Fwww.avined.nl%2Fwp-content%2Fuploads%2Fvki-formulier_vleeskuikens.xlsx&wdOrigin=BROWSELINK
						VUL NAAM/ADRESGEGEVENS VOLLEDIG IN									Voer		Handelsnaam	Wachttijd	Werkzame stof	Concentratie		Ziektebeeld			REG NL diergeneesmiddel	wachttijd (dgn)	REG NL	diergeneesmiddel	werkzame stof	kanalisatie		Ziekten		REG NL diergeneesmiddel	wachttijd (dgn)	REG NL	diergeneesmiddel	werkzame stof			Methode
								Volgnummer							-		-	-	-	-		-			-	-	-	-	-	-		-		-	-	-	-	-			-
															startvoer		Geen coccidiostatica	0	geen	-		geen ziekteverschijnselen			geen diergeneesmiddel gebruikt	-	-	-	-			NCD		10550 Avinew	0	10550	Avinew	NCD levend			drinkwater
	VOEDSELKETEN INFORMATIE (VKI) FORMULIER VLEESKUIKENS														groeivoer		Avatec 15 % cc	5	Lasalocid A (Avatec)	15		ademhalingsstoornis			104773 Aivlosin 625 mg/g	2	104773	Aivlosin 625 mg/g	tylvalosinetartraat	UDD		IB		117276 AVINEW NEO bruistablet voor kippen	0	117276	AVINEW NEO bruistablet voor kippen	Levend Newcastle Disease virus			spray
Gegevens pluimveehouder							VUL ALLE ONDERSTAANDE GEGEVENS IN								eindvoer		Aviax 5 %	5	Semduramicin (Aviax)	51.3		maagdarmstoornis			118085 Altidox 500 mg/g	5	118085	Altidox 500 mg/g	DOXYCYCLINEHYCLAAT	UDA		Gumboro		125389 AVINEW NEO bruistablet	0	125389	AVINEW NEO bruistablet	newcastle diseasevirus			atomist
Registratienr.							Koppelgegevens										Clinacox 0,5 % Premix	0	Diclazuril (0,5% Clinacox)	0.5		stoornis bewegingsapparaat			8826 Aluspray	0	8826	Aluspray	aluminium	VRIJ		TRT		6992 AviPro AE	0	6992	AviPro AE	levend aviair encephalomyelitusvirus			inovo
Naam							Naam broederij(en)										Coxidin	1	Monensin (Coxidin)	-					116316 Amatib 800 mg/g	1	116316	Amatib 800 mg/g	Amoxicilline 3-water	UDD		NCD + IB		9620 AviPro Gumboro vac	0	9620	AviPro Gumboro vac	IBD levend			subcutaan
Adres							Soort pluimvee		Vleeskuikens								Cygro 10G	3	Maduramicine (Cygro 10G)	10					113695 Amoxy Active 697 mg/g voor oraal gebruik	1	113695	Amoxy Active 697 mg/g voor oraal gebruik	Amoxicilline 3-water	UDD		ILT		10511 AviPro IBD Xtreme	0	10511	AviPro IBD Xtreme	IBD levend			gel
PC/Woonplaats							Ras										Deccox	0	Decoquinate (Deccox)	60.6					122423 AMOXY ACTIVE CTD 697 mg/g	9	122423	AMOXY ACTIVE CTD 697 mg/g	AMOXICILLINE 0-WATER	UDD		Coccidiose		6995 AviPro ILT	0	6995	AviPro ILT	ILT levend
E-mailadres							VB-nummer(s)										Elancoban	1	Monensin (Elancoban)	-					5193 Ampisol 100%	1	5193	Ampisol 100%	AMPICILLINE 3-WATER	UDD		S.t.		10493 AviPro ND C131 Lyofilisaat	0	10493	AviPro ND C131 Lyofilisaat	NCD levend
VUL NAAM/ADRESGEGEVENS VOLLEDIG IN			VUL REGISTRATIENUMMER IN				Gegevens bedrijfslocatie										Kokcisan 120G	3	Salinomycine (Kokcisan)	120					1985 Ampisol 20%	1	1985	Ampisol 20%	ampicilline 3-water	UDD		SHS		6990 AviPro ND Lasota	7	6990	AviPro ND Lasota	NCD levend
Gegevens dierenarts							Naam										Maxiban G160	0	Narasin – Nicarbazin (Maxiban G160)	80					124847 Amproline 400 mg/ml	0	124847	Amproline 400 mg/ml	AMPROLIUMHYDROCHLORIDE	URA		E. coli		7002 AviPro POX	0	7002	AviPro POX	levend kippepokken en difterievirus
Naam							Adres										Monimax	0	Monensin 80 g/kg en Nicarbazine 80 g/kg						2051 Amprolium concentraat 25%	0	2051	Amprolium concentraat 25%	amproliumhydrochloride	UDA				9978 Avipro precise	0	9978	Avipro precise	IBD levend
Praktijk							PC/Woonplaats										Monteban - Monteban G100	0	Narasin (Monteban)	100					123882 Ampro-sol, 200 mg/ml oplossing voor gebruik in drinkwater,	0	123882	Ampro-sol, 200 mg/ml oplossing voor gebruik in drinkwater,	AMPROLIUMHYDROCHLORIDE	URA				10361 Avipro Salm. vac T	21	10361	Avipro Salm. vac T	S.t. levend
Vestigingsplaats							Stalnummer(s)										Nicarbazin	1	Nicarbazin 125 ppm	250					10055 Apralan oplosbaar	0	10055	Apralan oplosbaar	apramycine sulfaat	UDD				107518 AviPro Salmonella Duo, lyofilisaat	21	107518	AviPro Salmonella Duo, lyofilisaat	Salmonella 2 levend
E-mailadres							Opzetdatum										Robenz 66 G	5	Robenidine hydrochloride	66					118582 Apravet oplosbaar poeder voor drank	0	118582	Apravet oplosbaar poeder voor drank	apramycine sulfaat	UDD				9921 AviPro Salmonella Vac E	21	9921	AviPro Salmonella Vac E	levende salmonella enteritidis
VUL NAAM/ADRESGEGEVENS VOLLEDIG IN							Aantal opgezette dieren				ja						Sacox 120 microGranulate	0	Salinomycine (Sacox)	120					113710 Baycox 25 mg/ml	16	113710	Baycox 25 mg/ml	Toltrazuril 25 mg	URA				102387 AviPro Thymovac, lyofilisaat	0	102387	AviPro Thymovac, lyofilisaat	Levend infectieus kippenanaemiavirus
Gegevens slachthuis							Uitvalgegevens:				nee						Salinomax 120G	1	Salinomycine (Salinomax)	120					108640 Baycubis, 325 mg/g	2	108640	Baycubis, 325 mg/g	fenoxymethylpenicilline kalium	UDD				124457 Avishield IB GI-13, lyofilisaat voor oculonasale suspensie/gebruik in drinkwater voor kippen	0	124457	Avishield IB GI-13, lyofilisaat voor oculonasale suspensie/gebruik in drinkwater voor kippen	levend infectieus aviair bronchitisvirus
Naam							Mortaliteit (%)																		2929 Baytril 100 mg/ml oplossing	7	2929	Baytril 100 mg/ml oplossing	enrofloxacine	UDD				120115 Avishield IB H120 lyofilisaat	0	120115	Avishield IB H120 lyofilisaat	IBD levend
Plaats							Gecumuleerde dagelijkse mortaliteit (%)																		117542 Belacol 100% Compactate 1000 mg/g	1	117542	Belacol 100% Compactate 1000 mg/g	COLISTINESULFAAT	UDD				121081 Avishield IBD INT	0	121081	Avishield IBD INT	IBD levend
E-mailadres							Slachtdatum																		113900 Belacol 24% Liquid, 240 mg/ml	1	113900	Belacol 24% Liquid, 240 mg/ml	COLISTINESULFAAT	UDD				122256 Avishield IBD INT	0	122256	Avishield IBD INT	IBD levend verzwakt
VUL NAAM/ADRESGEGEVENS VOLLEDIG IN							Aantal dieren voor slachting																		8262 Broilervit	0	8262	Broilervit	Diversen	VRIJ				125026 AVISHIELD IBD Plus, lyofilisaat voor gebruik in drinkwater	0	125026	AVISHIELD IBD Plus, lyofilisaat voor gebruik in drinkwater	levend infectieus aviair bursitisvirus
						Moeten de kuikens gemonitord worden op voetzoollaesies*?				ja															126534 Bromhex Air Basic 10 mg/g poeder voor oraal gebruik	0	126534	Bromhex Air Basic 10 mg/g poeder voor oraal gebruik	BROOMHEXINEHYDROCHLORIDE	VRIJ				115900 AVISHIELD ND	0	115900	AVISHIELD ND	NCD levend
Voerleverancier			VUL VOERLEVERANCIER IN				* Deze vraag staat los van de VKI, zie toelichting.																		101917 Byemite 500 mg/ml	25	101917	Byemite 500 mg/ml	Phoxium (LN)	URA				120966 Avishield ND B1	0	120966	Avishield ND B1	NCD levend
Naam							Transport																		117571 Citramox 1000 mg/g poeder in drinkwater	1	117571	Citramox 1000 mg/g poeder in drinkwater	AMOXICILLINE 3-WATER	UDD				111170 Cevac IBD 2512 L lyofilisaat	0	111170	Cevac IBD 2512 L lyofilisaat	IBD levend
Adres							Aantal transportcombinaties																		113929 Citramox 500 mg/g	1	113929	Citramox 500 mg/g	Amoxicilline 3-water	UDD				120243 Cevac Ibird Lyofilisaat	0	120243	Cevac Ibird Lyofilisaat	IBV levend
PC/Woonplaats																									123523 Coccibal, 200 mg/ml	0	123523	Coccibal, 200 mg/ml	amproliumhydrochloride	URA				118336 Cevac Mass L	0	118336	Cevac Mass L	IBV levend
Voer en coccidiostatica						Wettelijke **																			121611 Coccibal, 200 mg/ml	0	121611	Coccibal, 200 mg/ml	amproliumhydrochloride	URA				118559 Cevac MD HVT	0	118559	Cevac MD HVT	LEVENDE CELGEBONDEN KALKOENHERPESVIRUS SEROTYPE 3, Stam FC-126
Soort voer		Coccidiostaticum				wachttermijn	Begindatum	Einddatum			coccidiostaticum														126061 Coccibal 400 mg/ml	0	126061	Coccibal 400 mg/ml	AMPROLIUMHYDROCHLORIDE	URA				117803 Cevac Meta L	0	117803	Cevac Meta L	LEVEND VERZWAKT AVIAIRE METAPNEUMOVIRUS SUBTYPE B, Stam CRR126
-		-				-					1	2													123781 Coccinox 25 mg/ml	16	123781	Coccinox 25 mg/ml	TOLTRAZURIL	UDA				123234 Cevac MD	0	123234	Cevac MD	Rispens concentraat en suspendeervloeistof voor suspensie voor injectie voor kippen
-		-				-					1	2													117624 Coldostin, 4 800 000 IE/g	1	117624	Coldostin, 4 800 000 IE/g	Colistinesulfaat	UDD				105775 CEVAC Transmune	0	105775	CEVAC Transmune	IBD levend
-		-				-					1	2													115125 Colfive 5.000.000 IU/ml	1	115125	Colfive 5.000.000 IU/ml	Colistinesulfaat	UDD				7908 Cryomarex (Rispens + HVT)	0	7908	Cryomarex (Rispens + HVT)	levend kalkoenherpesvirus / levend kippeherpesvirus
-		-				-					1	2													102303 Coliplus 2.000.000 IE/ml	1	102303	Coliplus 2.000.000 IE/ml	colistinesulfaat	UDD				7909 Cryomarex Rispens	0	7909	Cryomarex Rispens	levend kippeherpesvirus
+		+				+					1	2													3256 Colisol 400	7	3256	Colisol 400	colistine sulfaat	UDD				116981 Evalon suspensie en oplosmiddel	0	116981	Evalon suspensie en oplosmiddel	GEÏNACTIVEERD RABBIT HAEMORRHAGIC DISEASE VIRUS TYPE RHDV 2 , Stam V-1037
+		+				+																			2182 Colisol, 250.000 I.E./ml	1	2182	Colisol, 250.000 I.E./ml	colistine sulfaat	UDD				127755 FIXR MYC-VAC, emulsie voor injectie voor kippen	0	127755	FIXR MYC-VAC, emulsie voor injectie voor kippen	EÏNACTIVEERD MYCOPLASMA GALLISEPTICUM, Stam MG-NEV40 en NEV45
** Controleer de ingevulde waarde. Ondanks dat zorgvuldigheid is betracht, kan AVINED de juistheid niet garanderen.											1	2													2880 Colisolution 400	7	2880	Colisolution 400	colistine sulfaat	UDD				10397 GALLIMUNE SE + ST	0	10397	GALLIMUNE SE + ST	Geinactiveerd Salmonella entertidis, Phaag Type PT4 Stam-109
Gezondheid						Wettelijke **			Gebruikte																3404 Colistin	1	3404	Colistin	colistine sulfaat	UDD				10240 GALLIMUNE 302 ND+IB+EDS	0	10240	GALLIMUNE 302 ND+IB+EDS	geinactiveerd aviair adenovirus, aviar bronchitisvirus en newcastle diseassevirus
Ziektebeeld		Gebruikt geneesmiddel				wachttermijn	Begindatum	Einddatum	hoeveelheid																124968 Colistin, 5000 000 IE/g	1	124968	Colistin, 5000 000 IE/g	COLISTINESULFAAT	UDD				10239 GALLIMUNE 303 ND+IB+ART Emulsie voor injectie	0	10239	GALLIMUNE 303 ND+IB+ART Emulsie voor injectie	Geinactiveerd aviair bronchitisvirus, kalkoenrhinotracheitsvirus en newcastle diseasevirus
-		-				-																			5901 Colistine 1200	7	5901	Colistine 1200	colistine sulfaat	UDD				10241 GALLIMUNE 407 ND+IB+EDS+ART	0	10241	GALLIMUNE 407 ND+IB+EDS+ART	Geinactiveerd aviair-adenovirus/bronchitisvirus, kalkoenrhinotracheitisvirus en Newcastle desissevirus
-		-				-					14														8285 Copper-Sol	0	8285	Copper-Sol	kopersulfaat-pentahydraat	VRIJ				9476 Gallivac IB88	0	9476	Gallivac IB88	IBV levend
-		-				-					3	4													5388 Cosumix plus	3	5388	Cosumix plus	sulfachloorpyridazine-natrium/trimethoprim	UDD				116422 GALLIVAC IB88 NEO	0	116422	GALLIVAC IB88 NEO	LEVEND VERZWAKT AVIAIRE INFECTIEUZE BRONCHITISVIRUS
-		-				-					1	2													8012 Denagard 450 mg/g granules voor gebruik in drinkwater	2	8012	Denagard 450 mg/g granules voor gebruik in drinkwater	TIAMULINWATERSTOFFUMARAAT	UDD				7907 Gallivac IBD	0	7907	Gallivac IBD	IBD levend
+		+				+					1	2													107739 DFV Doxivet 200 mg/ml ( dosering van 10 mg/kg lichaamsgewicht)	3	107739	DFV Doxivet 200 mg/ml ( dosering van 10 mg/kg lichaamsgewicht)	DOXYCYCLINEHYCLAAT	UDD				125378 GALLIVAC IBD S706 NEO	0	125378	GALLIVAC IBD S706 NEO	levend infectieus aviair bursitisvirus
** Controleer de ingevulde waarde. Ondanks dat zorgvuldigheid is betracht, kan AVINED de juistheid niet garanderen.											1	2													107739 DFV Doxivet 200 mg/ml ( dosering van 20 mg/kg lichaamsgewicht)	12	107739	DFV Doxivet 200 mg/ml ( dosering van 20 mg/kg lichaamsgewicht)	DOXYCYCLINEHYCLAAT	UDD				10459 HATCHPAK IB H120	0	10459	HATCHPAK IB H120	levend infectieus aviair bronchitisvirus
Vaccins								Wettelijke **			1	2													108007 DFV Doxivet 500 mg/g (dosering van 10 mg/kg lichaamsgewicht)	3	108007	DFV Doxivet 500 mg/g (dosering van 10 mg/kg lichaamsgewicht)	DOXYCYCLINEHYCLAAT	UDD				119555 HATCHPAK IB H120 NEO	0	119555	HATCHPAK IB H120 NEO	levend infectieus aviair bronchitisvirus
Ziekte		Gebruikt vaccin				Methode		wachttermijn	Datum		1	2													108007 DFV Doxivet 500 mg/g (dosering van 20 mg/kg lichaamsgewicht)	12	108007	DFV Doxivet 500 mg/g (dosering van 20 mg/kg lichaamsgewicht)	DOXYCYCLINEHYCLAAT	UDD				107963 Hipragumboro CW	0	107963	Hipragumboro CW	IBD levend
-		-				-		-																	8881 DIHYDRO 400 W.O. 400 mg/g poeder W.O. 400 mg/g poeder	8	8881	DIHYDRO 400 W.O. 400 mg/g poeder W.O. 400 mg/g poeder	oxytetracycline HCl	UDD				10154 Hipragumboro-GM97	0	10154	Hipragumboro-GM97	IBD levend
-		-				-		-																	129538 Dophacyl T 1000 mg/g poeder voor gebruik in drinkwater voor kalkoenen	2	129538	Dophacyl T 1000 mg/g poeder voor gebruik in drinkwater voor kalkoenen	Natriumsalicylaat	URA				112918 HuveGuard MMAT	0	112918	HuveGuard MMAT	Eimeria 4 levend
-		-				-		-																	125094 Dophexine 20 mg/g, poeder voor gebruik in drinkwater/melk	0	125094	Dophexine 20 mg/g, poeder voor gebruik in drinkwater/melk	BROOMHEXINEHYDROCHLORIDE	VRIJ				115386 HuveGuard NB	0	115386	HuveGuard NB	Eimeria 2 levend
-		-				-		-																	117990 Doxatib 500 mg/g	3	117990	Doxatib 500 mg/g	DOXYCYCLINEHYCLAAT	UDD				115190 Innovax-ILT	0	115190	Innovax-ILT	levend kalkoenherpesvirus
+		+				-		+			vaccins														117990 Doxatib 500 mg/g (verhoogde dosering)	9	117990	Doxatib 500 mg/g (verhoogde dosering)	DOXYCYCLINEHYCLAAT	UDD				119940 Innovax-ND-IBD	0	119940	Innovax-ND-IBD	Diverse
** Controleer de ingevulde waarde. Ondanks dat zorgvuldigheid is betracht, kan AVINED de juistheid niet garanderen.											1	2													114677 Doxx-Sol 500 mg/g poeder	5	114677	Doxx-Sol 500 mg/g poeder	DOXYCYCLINEHYCLAAT	UDA				106996 MS-H vaccin oogdruppelsuspensie	0	106996	MS-H vaccin oogdruppelsuspensie	LEVEND VERZWAKT MYCOPLASMA SYNOVIAE VACCIN, type MS-H
Salmonellastatus											1	2													9113 Doxy WS	7	9113	Doxy WS	doxycycline hyclaat	UDD				101401 Nemovac	0	101401	Nemovac	pneumovirus levend
											1	2													7973 Doxycycline 20% W.O.	7	7973	Doxycycline 20% W.O.	Doxycyclinehyclaat	UDD				3973 NOBILIS AE + PD	0	3973	NOBILIS AE + PD	aviair encephalomyelitisvirus en levend kippepokken en difterie
Bijvoegen: uitslagen onderzoek Salmonella, bijlge(n) gecumuleerde dagelijkse mortaliteit (GDM) (en eventuele uitslagen ander relevant onderzoek)											1	2													7146 Doxycycline 20% WO	7	7146	Doxycycline 20% WO	doxycycline hyclaat	UDD				8659 Nobilis Cav P4	0	8659	Nobilis Cav P4	levend aviair anemievirus
Opmerkingen											1	2													8554 Doxycycline hyclaat 50%	14	8554	Doxycycline hyclaat 50%	doxycycline hyclaat	UDD				7144 Nobilis Coryza Inac	0	7144	Nobilis Coryza Inac	geinactiveerde haemophilus paragallinarum
																									7675 Doxycycline-hyclaat 20%	14	7675	Doxycycline-hyclaat 20%	DOXYCYCLINEHYCLAAT	UDD				8266 Nobilis E.coli Inac	35	8266	Nobilis E.coli Inac	geinactiveerde escherichia coli
																									2713 Doxycycline-hyclaat 50%	14	2713	Doxycycline-hyclaat 50%	doxycycline hyclaat	UDD				1303 Nobilis EDS	0	1303	Nobilis EDS	geinactiveerd aviair adenovirus
ONDERTEKENING								Gedaan te																	10037 Doxyfar 50%	3	10037	Doxyfar 50%	doxycycline hyclaat	UDD				1308 Nobilis G + ND	0	1308	Nobilis G + ND	geinactiveerd IBD + NCD
1) Document bevat de meest recente informatie over de koppel en dient min. 24 uur								Datum																	10037 Doxyfar 50% (verhoogde dosering)	12	10037	Doxyfar 50% (verhoogde dosering)	doxycycline hyclaat	UDD				8754 Nobilis Gumboro 228E	0	8754	Nobilis Gumboro 228E	IBD levend
voor de slachtdatum in het bezit van de exploitant van het slachthuis te zijn.								Handtekening pluimveehouder																	8753 Doxylin 50% WSP	5	8753	Doxylin 50% WSP	doxycycline hyclaat	UDD				2370 Nobilis Gumboro D78	0	2370	Nobilis Gumboro D78	IBD levend
2) Voor elke zending document versturen.																									115302 Doxylin CT WSP 500 mg/g	5	115302	Doxylin CT WSP 500 mg/g	Doxycyclinehyclaat	UDD				1305 Nobilis Gumboro Inac	0	1305	Nobilis Gumboro Inac	geinactiveerd IBD
																									120186 Doxyveto-C 500 mg/g	5	120186	Doxyveto-C 500 mg/g	DOXYCYCLINEHYCLAAT	UDD				7653 Nobilis IB + G + ND	0	7653	Nobilis IB + G + ND	geinactiveerd IBV + IBD + NCD
								Gedaan te																	109266 Dozuril 25 mg/ml	16	109266	Dozuril 25 mg/ml	Toltrazuril	UDA				7998 Nobilis IB + ND + EDS	0	7998	Nobilis IB + ND + EDS	geinactiveerd EDS + IBV + NCD
ONDERTEKENING								Datum																	124126 Dozuril CT 25 mg/ml	16	124126	Dozuril CT 25 mg/ml	TOLTRAZURIL	UDA				7656 Nobilis IB + ND Leg	0	7656	Nobilis IB + ND Leg	geinactiveerd IBV + NCD
Beslissing exploitant slachthuis* na controle bovenstaande gegevens								Naam exploitant slachthuis																	2576 DRINKMIX COLISTINE	0	2576	DRINKMIX COLISTINE	COLISTINESULFAAT	UDD				9801 Nobilis IB 4-91	0	9801	Nobilis IB 4-91	IBV levend
																									5431 DUFAVIT E-SEL W.O.	0	5431	DUFAVIT E-SEL W.O.	Diverse	VRIJ				1439 Nobilis IB H120	0	1439	Nobilis IB H120	IBV levend
																									110981 Enrotron 100 mg/ml oplossing	7	110981	Enrotron 100 mg/ml oplossing	ENROFLOXACINE	UDD				8106 Nobilis IB Ma5	0	8106	Nobilis IB Ma5	IBV levend
								Datum																	10409 Enrox orale oplossing 100 mg/ml	7	10409	Enrox orale oplossing 100 mg/ml	enrofloxacine	UDD				113557 Nobilis IB Primo QX, lyofilisaat	0	113557	Nobilis IB Primo QX, lyofilisaat	IBV levend
								Handtekening																	112963 ENROXAL 100 mg/ml oplossing	7	112963	ENROXAL 100 mg/ml oplossing	ENROFLOXACINE	UDD				7456 NOBILIS IBMULTI + ND	0	7456	NOBILIS IBMULTI + ND	geinactiveerd infectieus aviair bronchitisvirus en newcastle diseasevirus
																									8758 Enterflume kalf, kip	2	8758	Enterflume kalf, kip	flumequine	UDD				7476 Nobilis IBmulti + G + ND	0	7476	Nobilis IBmulti + G + ND	geinactiveerd IBV + IBD + NCD
Document moet minimaal 24 uur voor slachtdatum in het bezit																									115721 EXFLOW VET 10 mg/g	0	115721	EXFLOW VET 10 mg/g	BROOMHEXINEHYDROCHLORIDE	UDA				8873 Nobilis IBmulti + ND + EDS	0	8873	Nobilis IBmulti + ND + EDS	geinactiveerd EDS + IBV + NCD
van de toezichthoudend dierenarts zijn.								Naam toezichthoudend dierenarts																	119783 Exzolt 10 mg/ml oplossing	14	119783	Exzolt 10 mg/ml oplossing	FLURALANER	URA				2653 Nobilis ILT	0	2653	Nobilis ILT	levend infectieus aviair laryngotracheitisvirus
Akkoord toezichthoudend dierenarts*																									8334 FAR TMPS	18	8334	FAR TMPS	SULFAMETHOXAZOL, TRIMETHOPRIM	UDD				10441 Nobilis influenza H5N2	0	10441	Nobilis influenza H5N2	GEINACTIVEERD, HEEL VIRUS, AVIAIR INFLUENZAVACCIN
								Datum																	8674 Feedmix TS	8	8674	Feedmix TS	sulfamethoxazol/trimethoprim	UDD				8104 Nobilis Ma5+Clone30	7	8104	Nobilis Ma5+Clone30	NCD+IBV levend
								Handtekening																	111311 Flimabend 100 mg/g	2	111311	Flimabend 100 mg/g	Flubendazol	UDA				7094 Nobilis Marexine CA126	0	7094	Nobilis Marexine CA126	levend kalkoenherpesvirus
																									111312 Flimabo 100 mg/g	2	111312	Flimabo 100 mg/g	Flubendazol	URA				9967 Nobilis MG 6-85	0	9967	Nobilis MG 6-85	levende mycoplasma gallisepticum
VKI-formulier vleeskuikens versie 12082022								* aankruisen hetgeen van toepassing is																	3106 Flubenol 5%	7	3106	Flubenol 5%	flubendazol	URA				113405 Nobilis MS Live	0	113405	Nobilis MS Live	LEVEND VERZWAKT MYCOPLASMA SYNOVIAE VACCIN, Stam MS1
																									3160 Flubenol 50%	7	3160	Flubenol 50%	flubendazol	URA				1441 Nobilis ND + EDS	0	1441	Nobilis ND + EDS	geinactiveerd EDS + NCD
																									101512 Fludoprex 50 mg/g	7	101512	Fludoprex 50 mg/g	flubendazol	URA				7680 NOBILIS ND BROILER	7	7680	NOBILIS ND BROILER	geinactiveerd newcastle diseasevirus
																									7732 FLUMEQUINE 10% WSP	20	7732	FLUMEQUINE 10% WSP	FLUMEQUINE	UDD				10054 Nobilis ND C2	0	10054	Nobilis ND C2	NCD levend
																									8286 Foscal	0	8286	Foscal	Diverse	VRIJ				1794 Nobilis ND Clone 30	7	1794	Nobilis ND Clone 30	NCD levend
																									1247 Fysiologische zoutoplossing	0	1247	Fysiologische zoutoplossing	NATRIUMCHLORIDE	UDD				1793 Nobilis ND Lasota	7	1793	Nobilis ND Lasota	NCD levend
																									120198 Gallifen 200 mg/ml	6	120198	Gallifen 200 mg/ml	Fenbendazol	URA				1304 Nobilis Newcavac	0	1304	Nobilis Newcavac	geinactiveerd NCD
																									118477 Gallifen 40 mg/g	8	118477	Gallifen 40 mg/g	Fenbendazol	URA				10151 NOBILIS OR INAC	0	10151	NOBILIS OR INAC	geinactiveerd omithobacterium rhinotracheale serotype A
																									118484 GALLUDOXX 500 mg/g	14	118484	GALLUDOXX 500 mg/g	DOXYCYCLINEHYCLAAT	UDD				3213 NOBILIS REO + IB + G + ND	0	3213	NOBILIS REO + IB + G + ND	geinactiveerd aviair tenosynovitisvirus, geinactiveerd infectieus aviair bronchitisvirus, geinactiveerd infectieus aviair bursitisvirus, newcastle diseasevirus
																									5655 HEPAVI-KEL	0	5655	HEPAVI-KEL	Diverse	UDA				2371 NOBILIS REO INAC	0	2371	NOBILIS REO INAC	Geinactiveerd Aviair Reovirus
																									126320 HUVAMOX 800 mg/g	1	126320	HUVAMOX 800 mg/g	AMOXICILLINE 3-WATER	UDD				1792 Nobilis Reo 1133	0	1792	Nobilis Reo 1133	levend aviair tenosynovitisvirus
																									102277 HydroDoxx 500 mg/g	6	102277	HydroDoxx 500 mg/g	DOXYCYCLINE 0-WATER	UDD				9940 Nobilis Reo 2177	0	9940	Nobilis Reo 2177	levend aviair tenosynovitisvirus
																									4390 Introvit	0	4390	Introvit	Diverse	VRIJ				10301 Nobilis Rhino CV	0	10301	Nobilis Rhino CV	pneumovirus levend
																									9501 INTROVIT-E-SELEN WS	0	9501	INTROVIT-E-SELEN WS	Diverse	VRIJ				2655 Nobilis Rismavac	0	2655	Nobilis Rismavac	levend virus van de ziekte van Marek
																									7333 INTROVIT-K3-15 WS	0	7333	INTROVIT-K3-15 WS	MENADIONNATRIUMBISULFIET 3-WATER	VRIJ				8869 NOBILIS RISMAVAC + CA 126	0	8869	NOBILIS RISMAVAC + CA 126	Levend Kalkoenherpesvirus/Kippeherpesvirus
																									10555 Karidox 100 mg/ml oral solution	7	10555	Karidox 100 mg/ml oral solution	doxycycline hyclaat	UDD				9707 NOBILIS RT + IBMULTI + G + ND	0	9707	NOBILIS RT + IBMULTI + G + ND	geinactiveerd infectieus aviair bronchitisvirus, geinactiveerd infectieus aviair bursitisvirus, geinactiveerd infectieus kalkoenrhinotracheitisvirus, newcastle diseasevirus, geinact
																									109546 Karidox 500 mg/g	5	109546	Karidox 500 mg/g	DOXYCYCLINEHYCLAAT	UDD				10222 Nobilis RT + IBmulti + ND + EDS	0	10222	Nobilis RT + IBmulti + ND + EDS	Diverse
																									10502 Kariflox 10%	7	10502	Kariflox 10%	enrofloxacine	UDD				10166 Nobilis RT inac	0	10166	Nobilis RT inac	geinactiveerd infectieus kalkoenrhinotracheitisvirus
																									10503 Lanflox 100 mg/ml	7	10503	Lanflox 100 mg/ml	enrofloxacine	UDD				9123 Nobilis RTV 8544	0	9123	Nobilis RTV 8544	TRT levend
																									7282 Limoxin-400 WS	8	7282	Limoxin-400 WS	oxytetracycline HCl	UDD				9465 Nobilis Salenvac	0	9465	Nobilis Salenvac	GEÏNACTIVEERD SALMONELLA ENTERITIDIS VACCIN
																									3095 Lincomycine 20%	10	3095	Lincomycine 20%	lincomycine HCl	UDD				124766 Nobilis Salenvac ETC	0	124766	Nobilis Salenvac ETC	GEÏNACTIVEERD SALMONELLA ENTERITIDIS VACCIN
																									117636 LINCOPHAR 400 mg/ml	5	117636	LINCOPHAR 400 mg/ml	LINCOMYCINEHYDROCHLORIDE 1-WATER	UDD				10136 Nobilis Salenvac T	0	10136	Nobilis Salenvac T	GEÏNACTIVEERD SALMONELLA ENTERITIDIS VACCIN
																									113916 MAXYL 500 mg/g	1	113916	MAXYL 500 mg/g	AMOXICILLINE 3-WATER	UDD				120616 Nobilis SE live	28	120616	Nobilis SE live	Salmonella enteritidis (HO)
																									117064 Metaxol, 20/100 mg/ml	5	117064	Metaxol, 20/100 mg/ml	Trimethoprim, Sulfamethoxazol	UDD				8730 NOBILIS SG 9R	0	8730	NOBILIS SG 9R	levende salmonella gallinarum
																									109720 Methoxasol 20/100 mg/ml	6	109720	Methoxasol 20/100 mg/ml	Trimethoprim/sulfamethoxazol	UDD				120367 Novamune concentraat	0	120367	Novamune concentraat	Levend verzwakt Aviaire infectieuze bursitis virus
																									9106 Methoxasol-T 20/100 mg/ml	6	9106	Methoxasol-T 20/100 mg/ml	sulfamethoxazol/trimethoprim	UDD				124047 Nextmune concentraat en verdunningsvloeistof voor suspensie voor injectie voor kippen	0	124047	Nextmune concentraat en verdunningsvloeistof voor suspensie voor injectie voor kippen	LEVEND INFECTIEUZE BURSITIS VIRUS, Stam Winterfield 2512, G61
																									8079 Microfoscal voor pluimvee	0	8079	Microfoscal voor pluimvee	Diverse	VRIJ				9687 Paracox 5	0	9687	Paracox 5	Eimeria 4 levend
																									8081 MICROFOSCAL+	0	8081	MICROFOSCAL+	Diverse	VRIJ				3070 Paracox-8	0	3070	Paracox-8	Eimera 7 levend
																									8083 Minecil-P	0	8083	Minecil-P	CALCIUMCHLORIDE 2-WATER (E 509)	VRIJ				104181 Poulvac Bursa Plus	0	104181	Poulvac Bursa Plus	IBD levend
																									120573 Moxapulvis 500 mg	1	120573	Moxapulvis 500 mg	AMOXICILLINE 3-WATER	UDD				3907 Poulvac bursine 2	0	3907	Poulvac bursine 2	IBD levend
																									7612 MS vitamine stoot	0	7612	MS vitamine stoot	Diverse	VRIJ				109364 Poulvac E. coli lyofilisaat	0	109364	Poulvac E. coli lyofilisaat	E. coli levend (type O78, stam EC34195)
																									7194 Multivit Extra	0	7194	Multivit Extra	Diverse	VRIJ				8446 Poulvac IB Primer	0	8446	Poulvac IB Primer	IBV levend
																									8261 Multivit Forte	0	8261	Multivit Forte	Diverse	VRIJ				127932 Poulvac IB Primer	0	127932	Poulvac IB Primer	IBV levend
																									3810 Multivit Oraal	0	3810	Multivit Oraal	Diverse	VRIJ				113104 Poulvac IB QX	0	113104	Poulvac IB QX	IBV levend
																									4601 Multivit, oplossing	0	4601	Multivit, oplossing	Diverse	VRIJ				10119 Poulvac IBMM + ARK	0	10119	Poulvac IBMM + ARK	IBV levend
																									7276 Neomycinesulfaat	7	7276	Neomycinesulfaat	neomycine sulfaat	UDD				1482 Poulvac Marek CVI	0	1482	Poulvac Marek CVI	Levend virus van de ziekte van Marek
																									104343 Neosol 100%	7	104343	Neosol 100%	neomycine sulfaat	UDD				9349 Poulvac Marek CVI + HVT	0	9349	Poulvac Marek CVI + HVT	Levend kalkoenherpesvirus / Levend virus van de ziekte van Marek
																									104691 Octacillin 800 mg/g	1	104691	Octacillin 800 mg/g	AMOXICILLINE 3-WATER	UDD				1914 Poulvac Marek HVT	0	1914	Poulvac Marek HVT	Levend kalkoenherpesvirus
																									10112 Octacilline	1	10112	Octacilline	amoxicilline 3-water	UDD				1678 Poulvac MG	0	1678	Poulvac MG	Geïnactiveerde mycoplasma gallisepticum
																									8413 Oxytetracycline 40% WO	8	8413	Oxytetracycline 40% WO	oxytetracycline HCl	UDD				8447 Poulvac NDW	0	8447	Poulvac NDW	NCD levend
																									9617 Oxytetracycline-HCl	8	9617	Oxytetracycline-HCl	oxytetracycline HCl	UDD				128126 Primun Gumboro W2512 lyofilisaat voor gebruik in drinkwater voor kippen	0	128126	Primun Gumboro W2512 lyofilisaat voor gebruik in drinkwater voor kippen	levend infectieus aviair bursitisvirus
																									108405 Panacur AquaSol 200 mg/ml	6	108405	Panacur AquaSol 200 mg/ml	FENBENDAZOL	URA				10095 Salmovac 440	42	10095	Salmovac 440	Levend salmonella enteritidis
																									108405 Panacur AquaSol 200 mg/ml (verhoogde dosis)	9	108405	Panacur AquaSol 200 mg/ml (verhoogde dosis)	FENBENDAZOL	URA				100920 Vaxxitek HVT+IBD	0	100920	Vaxxitek HVT+IBD	HVT-virus
																									128625 Pantilmi 250 mg/ml	12	128625	Pantilmi 250 mg/ml	concentraat voor orale oplossing voor gebruik in drinkwater	UDD				115510 Vectormune ND	0	115510	Vectormune ND	HVT-VIRUS VACCIN (IN)
																									4256 Paracilline oplosbaar poeder	1	4256	Paracilline oplosbaar poeder	AMOXICILLINE 3-WATER	UDD				126259 Vectormune FP	0	126259	Vectormune FP	ILT lyofilisaat en suspendeervloeistof voor suspensie voor injectie voor kippen
																									101024 Pharmasin 100 mg/g	1	101024	Pharmasin 100 mg/g	Tylosine	UDD
																									107365 Pharmasin 100%	1	107365	Pharmasin 100%	Tylosinetartraat	UDD
																									101027 Pharmasin 250 mg/g	1	101027	Pharmasin 250 mg/g	Tylosinefosfaat	UDD
																									119058 Phenocillin, 800 mg/g	2	119058	Phenocillin, 800 mg/g	Fenoxymethylpenicilline kalium	UDD
																									10333 Phenoxypen WSP	2	10333	Phenoxypen WSP	Fenoxymethylpenicilline kalium	UDD
																									8971 Porkervit Forte	0	8971	Porkervit Forte	Diverse	VRIJ
																									7631 POULTRYVIT AD3EC	0	7631	POULTRYVIT AD3EC	Diverse	VRIJ
																									8264 POULTRYVIT VOOR KALKOENEN	0	8264	POULTRYVIT VOOR KALKOENEN	Diverse	VRIJ
																									8263 POULTRYVIT VOOR LEGHENNEN EN MOEDERDIEREN	0	8263	POULTRYVIT VOOR LEGHENNEN EN MOEDERDIEREN	Diverse	VRIJ
																									9972 Pulmotil AC, 250 mg/ml concentraat	12	9972	Pulmotil AC, 250 mg/ml concentraat	tilmicosine	UDD
																									116268 Rhemox Forte 1000 mg/g	1	116268	Rhemox Forte 1000 mg/g	Amoxicilline 3-water	UDD
																									115238 SOLAMOCTA 697 mg/g poeder voor gebruik in drinkwater voor kippen	1	115238	SOLAMOCTA 697 mg/g poeder voor gebruik in drinkwater voor kippen	Amoxicilline 3-water	UDD
																									10275 Soludox 50%	3	10275	Soludox 50%	Doxycyclinehyclaat	UDD
																									105505 Soludox 500 mg/g	3	105505	Soludox 500 mg/g	Doxycyclinehyclaat	UDD
																									9612 Soludox 500 mg/g	3	9612	Soludox 500 mg/g	Doxycyclinehyclaat	UDD
																									105505 Soludox 500 mg/g (verhoogde dosering)	9	105505	Soludox 500 mg/g (verhoogde dosering)	Doxycyclinehyclaat	UDD
																									9612 Soludox 500 mg/g (verhoogde dosering)	9	9612	Soludox 500 mg/g (verhoogde dosering)	Doxycyclinehyclaat	UDD
																									7301 Suanovil 50	21	7301	Suanovil 50	Spiramycine	UDD
																									7771 Sulfadimidine Natrium	15	7771	Sulfadimidine Natrium	Sulfadimidinenatrium	UDD
																									1311 Sulfadimidine-Na	15	1311	Sulfadimidine-Na	sulfadimidine Na	UDD
																									1503 Sulfaquinoxaline Natrium	14	1503	Sulfaquinoxaline Natrium	Sulfaquinoxaline-natrium	UDD
																									112820 Suramox 1000 mg/g	1	112820	Suramox 1000 mg/g	Amoxicilline 3-water	UDD
																									126319 SURRICOXX 400 mg/ml	0	126319	SURRICOXX 400 mg/ml	amproliumhydrochloride	URA
																									119661 T.S. Sol 20/100 mg/ml	5	119661	T.S. Sol 20/100 mg/ml	Sulfamethoxazol / trimethoprim	UDD
																									8076 T.S.-Sol	7	8076	T.S.-Sol	Sulfamethoxazol / trimethoprim	UDD
																									7611 T.S.-Sol 20/100	5	7611	T.S.-Sol 20/100	Sulfamethoxazol / trimethoprim	UDD
																									121032 Tialin 125 mg/ml	2	121032	Tialin 125 mg/ml	Tiamulinwaterstoffumaraat	UDD
																									121033 Tialin 250 mg/ml	2	121033	Tialin 250 mg/ml	Tiamulinwaterstoffumaraat	UDD
																									120440 Tildosin 250 mg/ml	12	120440	Tildosin 250 mg/ml	Tilmicosine	UDD
																									122531 Tilmicosol 250 mg/ml kippen	12	122531	Tilmicosol 250 mg/ml kippen	tilmicosine-fosfaat	UDD
																									10560 Tilmovet 250 mg/ml	12	10560	Tilmovet 250 mg/ml	Tilmicosine	UDD
																									2213 Trim/Sul 80/420	12	2213	Trim/Sul 80/420	Sulfadiazine natrium / trimethoprim	UDD
																									1810 Trim/Sul 80/420 W.O.	10	1810	Trim/Sul 80/420 W.O.	Sulfadiazine / trimethoprim	UDD
																									117121 Tyawalt 450 mg/g	2	117121	Tyawalt 450 mg/g	Tiamulinwaterstoffumaraat	UDD
																									9984 Tylan W.O.	1	9984	Tylan W.O.	Tylosinetartraat	UDD
																									116640 Tylocare puur	1	116640	Tylocare puur	Tylosinetartraat	UDD
																									10213 Tylogran 1000 mg/g	1	10213	Tylogran 1000 mg/g	tylosine tartraat	UDD
																									5972 Veterinair Norit	0	5972	Veterinair Norit	Geactiveerde kool	VRIJ
																									101337 Vetmulin 100 mg/g	1	101337	Vetmulin 100 mg/g	Tiamulinwaterstoffumaraat	UDD
																									122040 VETMULIN 125 mg/ml	2	122040	VETMULIN 125 mg/ml	TIAMULINWATERSTOFFUMARAAT	UDD
																									10552 Vetmulin 450 mg/g	2	10552	Vetmulin 450 mg/g	Tiamuline	UDD
																									113710 Toltrapan 25 mg/ml	16	113710	Toltrapan 25 mg/ml	oplossing voor gebruik in drinkwater	URA
																									128686 Toltrapan 25 mg/ml	16	128686	Toltrapan 25 mg/ml	oplossing voor gebruik in drinkwater	URA
																									5549 Vitacon extra W.O.	0	5549	Vitacon extra W.O.	Diverse	VRIJ
																									8269 Vitaflash Oral	0	8269	Vitaflash Oral	Diverse	VRIJ
																									2123 Vitamine E Oraal	0	2123	Vitamine E Oraal	alfa-tocoferolacetaat	VRIJ
																									5606 Vitaminsol Multi	0	5606	Vitaminsol Multi	Diverse	VRIJ
																									4147 Vitasol Multi	0	4147	Vitasol Multi	Diverse	VRIJ
																									4139 VITASOL-C 100%	0	4139	VITASOL-C 100%	ASCORBINEZUUR (L-) (E 300)	VRIJ
